# Supplementary material for: Genome-Wide Characterization and Expression Profiling of the CCR Gene Family Associated with Stem Strength in Upland Cotton (Gossypium hirsutum L.)
Source: Life (Basel). 2026 May 21;16(5):861. doi: 10.3390/life16050861 (PMC13208141; doi:10.3390/life16050861)
Supplement: Supplementary file 1 [file life-16-00861-s001.zip]

Archive with 6 entries (6 files):
- Supplementary Diagram.pdf
- Table S1 List of Gossypium_hirsutum GhCCR genes..xls
- Table S2 Nine tandem repeat clusters.xlsx
- Table S3 Sequence and SeqLogo of the Motif1-10.xlsx
- Table S4  Expression of GhCCR genes.xlsx
- Table S5 Primers used for RT-qPCR in the article.xlsx
