# Supplementary material for: Genome-Wide Characterization and Expression Profiling of the CCR Gene Family Associated with Stem Strength in Upland Cotton (Gossypium hirsutum L.)
Source: Life (Basel). 2026 May 21;16(5):861. doi: 10.3390/life16050861 (PMC13208141; doi:10.3390/life16050861)
Supplement: Supplementary file 1 [file life-16-00861-s001.zip › Table S1 List of Gossypium_hirsutum GhCCR genes..xls]

## Sheet: Sheet1
Table. S1 List of Gossypium_hirsutum GhCCR genes.
Sequence ID	Gene name	Chromosome number	Star	End	Amino acid sequence	Length（aa）	Length（CDS）	Molecular Weight	Theoretical pI	Instability Index	Aliphatic Index	Grand Average of Hydropathicity	Predicted subcellular localization
GH_A01G0709	GhCCR1	A01	9844271	9846869	MEGYFSAPAEEKTEVAASPTCCVTGATGYIGSWLVKLLLERGYKVHATVRNPEKALHLLQLWNGGDRLRLFKADLLEEGSFDEAVKGCNGVFHVAASMEFDANTNENIESYVRSNIIDPAIKGTENLLKSCLKSKTVKRVVFTSSISTITAKDSNGNWRSVVDESCQTTIDHVLNAKASGWVYVLSKLLTEEAAFKFANENAIDLVSVITTTVAGPFLTTTIPSSIQVLLSPITGDPKYLSIVSAVNARMGSIALVHIEDICSAHIFLMEHDKAEGKYICCACSSPMYELINHLAQENPSLDIQRLEAGEKSTKLPEISSRKLKDLGFTYKNGIEDIIHQTITTCVDYGFLKI	353	1062	38664.2	5.65	36.15	96.15	-0.013	Golgi apparatus
GH_A01G2150	GhCCR2	A01	113641573	113655587	MAPEYCVTGGTGFIAAFLIKSLLEKGCFVRTTVRNPENVEKVSFLKELSGAKERLKIMKADLMEEGSFDEAIHGVDGVFHTACPVLVPYDDNVQATLIDPCIKGTLNVLRSCSKASSVKRVVLTSSCSSIRYRFDVQNQQISSLNESHWSDPNYCKRYNLFYAYAKTIGEQEAWRVAKESGMDLVVVNPSFVVGPLLAPQPTSTLLLILSIVKGIKGEYPNTTVGFVHIDDVIAAHILAMEESKASGRLVCSGSVAHWEQIIEMLRAKYPSYPFENKCSSQEGDNNAHGMDTSKIQQLGFPEFKSLPQMFDDCIKSIQDQGFL	323	972	35739	5.85	39.56	87.49	-0.093	Golgi apparatus
GH_A02G1518	GhCCR3	A02	96521429	96522588	MASSRTVCVMDASGHLGSALVHLLLHRGYTVHAALQPHPNGFQSVEELFPCSNKNLKIFDADPFDYHSITAALKGCCGLFYCFEPPSDHSTYDEFMAEIEARAAHNVLEACAQTDTIEKVVFRSSVTAVIWNESRTGSDLDEKNWTDINFCKKFKLWHALSKTLAEKSAWALAMDRGINMVTINGGLLMTPDLTITNPYLKGAAEMYEDGVFVTVDLRFIADAHICVFEDVSSYGRYLCFNHVISCSHDADKLAQMLLPSSDPSPPQSWEKARIYQQRISNKKLNNLMMEFENDQLLSN	299	900	33517.1	5.41	34.64	81.61	-0.158	Cytoplasm
GH_A02G1526	GhCCR4	A02	97790927	97795278	MRKQRQIKRRKESILSPGSQSYSFIQSSENQGKREKDEWGKVVCVTGVSGYIASWLVKFLLQRGYTVKATVRDPSDPKKSEHLLVLDGAKERLRLFKAQLLDEGAFDSVVDGCVGVFHTASPFYHNIKDPQAEMLDPAVKGTLNVLRSCAKVPSIKRVVITSSIAAIVYNGRPLGPDVVVDETWFSDPAFCEKSKLWYMLSKTLAEEAAWKFAKENGIDMVTINPGLVIGPLLQPTVNTIFPLFDTGAKTFPNATFRLIDVRDVANAHVLAFENSSACGRYLLVERAVHCSEVVQALRKLYPALSLPEKCADEKLSAPIFQVSKERAKSLGVKFTPLEVSLKDMVESLKEKNIFSG	356	1071	39527.8	9.08	37.03	92.25	-0.128	Chloroplast. Golgi apparatus
GH_A02G1564	GhCCR5	A02	99133356	99134063	MVPNPNWDPQTQGPFNKSSWTDLEYCKARHKWYPVSKTLAEKAAWEYAEKHGLDVVAINPATCLGPMLQPNLNASCAVLLQLLQGSKDTQEYHWLGAVHVKDVAKAQILLFQSPVASCRYLCTNGIYQFSQFAQTVSKLFPHYPVHRFAEETQPGLVPCKEAAKRLIDLGLVFTPVEDAVRETVDSLVTKGFLKSH	196	591	21970.2	7.64	44.62	84.08	-0.216	Chloroplast. Cytoplasm
GH_A05G0433	GhCCR6	A05	3991753	3993017	MGGDKGTVCVTGGTGFIGSWLIKRLLQEGYSVRTTVSADPENKKDLSFLTSLPGAAEMLKILSADLNDPNSFDAAIEGSKAVLHVATPMSFDGKESLEAVTERSTSGALGILKACLRSKTVKRVVYTSSAATVIYNGQEMDMMDESFCTDVDFVTQKLNPQTHPYIISKTFTERAVLEFGTQHGLDVVTVNPGSVVGPFICPKFPRSVRSSLALVLGNRSEYGFLLNMPMVHVDDVARAHIFLLEYPDVKGRYNCASNTISLDKLAEFLRGKYPEFPIPSPESLAEIKDIKRPGVSSKKLLGIGFEFNNGLEEMYDGPIQCCKERGYL	328	987	35815.1	5.83	36.38	86.16	-0.099	Golgi apparatus
GH_A05G0712	GhCCR7	A05	6400871	6404499	MSTGEGKTVCVTGASGYIASCLVKHLLLRGYTVKASVRDPSDPRKTQHLLALEGAEERLKLFKANLLEEGSFDSGVEGCDGVFHTASPFYHDVTDPQAELLDPAVKGTLNVLNSCANTPSVKRVVLTSSIAAVTYNGKPRTPDVVVDESWFTDPEYCKNLKLWYVVSKTIAEDSAWKFAKEKGLDMVVVNPAMVIGPLLQPTLNTSAAAVLSLIKGAQTFPNATFGWVNVKDVANAHIQAFEIPSASGRYCLVERVAHCSEVVKMLSELYPSFQLPEKCADDKPYVPTYQVSKEKAKTLGIEFTPLDVSLKETVESLKEKGFVSFES	327	984	35615.8	5.77	29.24	88.2	-0.075	Golgi apparatus
GH_A05G1206	GhCCR8	A05	11004936	11008293	MPIESSSTNGPTVCVTGAGGFIASWIVKLLLEKGYTVKGTVRNPDDPKNCHLRELEGAKERLSLHKAYLLDYQSLKEAISGCDGVFHTASPVTDDPEQMVEPAVIGTKNVIMAAAEAKVRRVVFTSSIGAVYMDPNRSPDVVVDESCWSDLEFCKNTKNWYCYGKAVAEQAAWETAKEKGVDLVVITPVLVLGPLLQPTVNASIVHILKYLTGSAKTYANSVQAYVHVRDVALAHLLVFENPSASGRYLCAESVLHRGEVVEILAKFFPEYPIPTRCSDEKNPRAKPYKFTNQKLRDLGLEFTPVKQCLYETVKSLQEKGLLPIPAQHQEDCGLRIQS	338	1017	37254.8	6.46	36.2	91.39	-0.142	Golgi apparatus
GH_A05G1681	GhCCR9	A05	15936820	15938652	MASQLVGTKRACVVGGSGFVASLLVKLLLEKGYAVNTTVRDPDNQKKISHLVTLQELGDLKIFQADLTDEGSFDAPIAGCDLVFHVATPVNFASEDPENDMIKPATQGVVNVLKACAKAKTVKRVVLTSSAAAVSINTLDGTDLVMTEKDWTDIEFLSSAKPPTWGYPASKTLAEKAAWKFAEENNIDLITVIPSLMTGPSLTPIVPSSIGLATSLISGNEFLINALKGMQMLSGSISITHVEDVCRAHVFLAEKESASGRYICSAVNTSVPELAKFLNKRYPDFKVPTDFGDFPSKPKLIISSEKLISEGFSFKYGIEEIYDQTVEYLKSKGLLK	336	1011	36273.8	5.54	29.16	96.64	0.057	Golgi apparatus
GH_A05G1922	GhCCR10	A05	18184087	18185655	MPTDNQMKDMKPNSIMGSSVTDGEIVCVTGGSGFIGSWLIKLLLERGYVVRATVRDPGNSKKVKHLLELPKAETHLTLWKADLAEEGSFDDAIQACTGVFHVATPMDFESEDPENEVIKPTINGVLSIMKACAKAKTVRRLVFTSSAGTIDVAEQQKPCYDETCWSDLEFIQAKKMTGWMYFVSKTMAEQAAWKFAKENNIDFVSIIPPLVVGPFIMQSMPPSLITALSPITGNEAHYSIIKQGQFIHLDDLCRAHIFLFENPKAEGRHICASHHATIIDLAKMLSEKYPEYNVPTKFKDVDENLKSVEFSSKKLLDLGFEFKYSLEDMFVGAVETCREKGLLPLSNEKKIKNID	355	1068	39651.8	5.67	35.88	85.15	-0.168	Golgi apparatus
GH_A05G2023	GhCCR11	A05	19395576	19396974	MKILLTGASGYLGGRLCHALVNRGYTVRALVRRTSDLSGLPSSLPTNGASPELAYGDVIDYPSLLDACSDCDIIFHTAALVEPWLPDHSRFFSVNVGGLKNLLQAAKETKTINKIIYTSSFFAVGPTDGYIADENQIHPEKVFCTEYEKSKAAADKVALQAIAEGMPIIPVYPGVIYGPGKLTTGNVVAQLLIERFNWRLPGYIGRGNDKFSFSHVDDVVEGHIAAMEKGGIGDRYLLTGENVSFMHVFDIAAIITGTARPKFNIPLGLIEVYGWISVLFARITGKLPLISPPTVHVLRHQWAYTCDKAKMELDYRPRSLKDGLEEMLPWLKSLGVIKY	339	1020	37245.1	7.11	32.65	99.82	0.062	Golgi apparatus
GH_A05G2780	GhCCR12	A05	30842995	30843368	MAQATGKVCVTGAGGYLVSWVVKQLLSNNYTVHGTVRQPENAKYAHLNQLEGASHNLQPFKADLLDYDSLCSAIAGCAGVFHVASPVPTTVVSNPRA	97	294	10226.6	7.77	28.86	88.45	0.054	Chloroplast
GH_A05G2782	GhCCR13	A05	30866088	30868651	MAQVTGKVCVTGAGGYLGSWVVKHLLSNNYTVHGTVRQPGGAKYAHLNQFERASHNLQLFKADVLDYDSLCSAITGCTGVFHVASPVPSTIVPNPQEEVIEPAVKGTLNVLKACVESNVKRVVVVSSVAAVSLNPRWPVGQIKDEACWSDKEYCAATKNWYCLSKTEAESEAFEFAKKSGLDVVTVCPTLILGPLLQSTINASSKVLINLLKGEYDSLENKIRKIVDVRHVAQALLLVYEKPAAEGRYICTAHTIKARDLVDKLRSMFPQYNYPKSFTEGGEEDMVSSEKLQRLGWSYRPLEETLVDSIESYKKAGILD	319	960	35058.2	7.03	42.1	93.76	-0.11	Golgi apparatus
GH_A05G3774	GhCCR14	A05	99263213	99265518	MGIARAQDEESERREFEDFRKTLVALAATERSKENDDFKGLMSSHIADLDFQQDKLVCVTSGVSFLGLALVNRLLLRGYSVRILVDNQEDVEKLREMQVSGEMMMACNNKISVVMARQTEIQGLMEAFDGCRGVFHTSAFVDPSGISGYSKSMAEIEVKASENVMKACARTASVRNCVLTSSLLACIWRDSSQHDLPLLVNHDSWSNEALCMEKKLWFALGKLKAEKVAWKIAEEMSLKLTTICPGLITGPQFSHRNPTATIAYLKGAQEMYAKGLLATVDVIRLAEAHVAVFEAMNKTAFGRYICFDRIIERDEEAEKLASEIGIPPNRISGNSLEFIPTHFELSNKKLNNLMSRTIRNWYGQSQP	367	1104	41076.2	6.06	39.83	88.01	-0.176	Golgi apparatus
GH_A06G0081	GhCCR15	A06	779978	784459	MGSESQVVCVTGASGFIGSWLVMRLLEHGYTVRATVRDPDNQKKVKHLLDLPKANTHLTLWKADLSEEGSFDAAINGCCGVFHVATPMDFESKDPENEVIKPTINGVLDIMKACIKAKTVKKLIFTSSAGTVNVEEHQRTVYDESNWSDLDFVYAKKMTGWMYFVSKTLAEQAAWKFAKENNLDLITIIPTLVIGPFLMPSMPPSLITGLSPLTGNEAHYGIIRQGQFVHLDDLCMSHIFLFENPKAEGRYICSSHEATIVELAKMLREKYPDYNIPTEFKDADENLGNVVFNSKKLLDLGFQFKYSLEDMFVGAVETCQEKGLIAPPTKIENAINGDTIASIETPNSVKC	351	1056	39026.8	5.35	29.8	87.49	-0.12	Golgi apparatus
GH_A06G0884	GhCCR16	A06	22742535	22747452	MSGEERWCVVTGGRGFAARHLVEMLIKYDMFAVRIADLPSKIDLQSHEENGLLGQALRSGRAQYVSTDLRHKAQVLKALEGVEVVFHMAAPNSSINNYQLQHSVNVQGTKNVIEACTELKVKRLIYTSSPSVVFDGIHAIFNGNESLPYPDKHNDSYSATKALGEALVVKSNGVNGLLTCCIRPSSIFGPGDGLLVPSLVAAARAGKSKFIIGDGNNVYDFTYVENVAHAHICAERALASGGEVAEKAAGKAYFITNLEPIKFWEFVSLILEGLGYQRPKIKIPAIVVMPIAHIVEWTYRLLGPYGMKVPQLTPSRVRILTCSRSFDCSRAKDQIGYTPIVSLEDGLRKTIESFSHLRAECQPKKGGPSKASVCLGRGKVADTLLWKNKRQTLTVLLVM…	560	1683	61712.3	9.33	37.95	104.98	0.166	Golgi apparatus
GH_A07G0803	GhCCR17	A07	9988823	9990422	MEEIEVPKPILMPISGKEQKCVGNIFSCSFNAREKKLICVTSGNSYLGSFIVKELLAHGYLVRVTIQHPAEFEDVKDLLGVEDLNLLESVVVTKMEKLQSLCDAFRGCHAVFHTSSFIDPHGISGYSEQKVFLETEVARTVMEACAKAAYIKRCVFTTSLLASIWRNENIDGIIDDSCWSSEEFCREKKLWLALGKTKAEKVAWMKAKELKVNLVTVCPGLLMAPTFPNPHIQTSIPYLKGGQMMLQQGCLAIAEVEKVAKAHVSVYEGMNYGASGRYLCFDGVVRRQQEAIELEKGLKMTGFLLGERHVVLSEEDEEEIPIKIRNSKLAALLNKINQRLPCKT	344	1035	38465.9	6.72	42.86	96.34	-0.038	Golgi apparatus
GH_A07G1342	GhCCR18	A07	23894541	23902394	MSSGAGKTVCVTGASGYIASWLVKQLLLRGYTVKASVRDPNDPRKTQHLLGLEGAESRLMLFKADLLEQGSFDSVVEGCVGVFHTASPVYHHVLDPQAELLDPAVKGTLNVLSSCAKTPFVKRVVLTSSIAAVAYNGKPRTPDVVVDENWFSDPDYCKDLKLWYVVSKTMAEDSAWKFSKEKGIDLVALNPAMVIGPLLQPTLNTSAAAILKLIKGAETFPNATLGWVNVKDVATAHIQAFEIPSASGRYCLVERVVHHSEIVDILHHLYPSLQLPQKCAGDKPYVPTYQVSKEKAKSLGIEFIPLDVSLKETVESLKEKGFVHLTSLY	329	990	35904.5	7.13	25.98	99.51	0.034	Golgi apparatus
GH_A07G1343	GhCCR19	A07	23903833	23905883	MSSGAGKTVCVTGASGYIASWLVKQLLLRGYTVKASVRDPNDPRKTQHLLGLEGAESRLMLLKADLLEQGSFDPVVEGCVGVFHTASPFYHDVLDPEAELLDPAVKGTLNVLSSCAKTPSVKRVVLTSSIAAVAYNGKPRTPDVVVDENWFSDPDYCKDLKLWYVVSKTMAEDSAWKFSKEKGIDMVAINPAMVIGPLLQPTLNTSAAAILNLIKGAETFPNATFGWVNVKDVATAHIQAFEIPLASGRYCLVERVVHYSEIVNILHHLYPSLQLPQKCAGDKPYVPTYQVSKEKAKSVGIEFIPLDASLKETVESLKEKGFVHLSSLY	329	990	35880.4	6.46	31.1	97.75	0.027	Golgi apparatus
GH_A07G1504	GhCCR20	A07	29614966	29616322	MEKGKCRVCVTGAAGFIASSLVKKLLEKGYTVHATLRNLGDASKVQLLKSFPHADTELVLFEADINRPNEFEQAIHGCTFVFHVATPLQPSDASQFKNTSEAAVSAIKSIAECCIKSGSVKRLIYTASVCAASPLKDDGSGYKDSIDETCWTALNLSLASSNGFFKASLSKTLAEKEVLGYGSSEKDGGMKVVTLACGIVGGDTVLSYTPGSVAAFISQVTHNARSYRSVKYAEELLGKLPIVHVNDVCEAHIFCMEKPSISGRFLIASAFVSAAQLAGCYQLHYPEFNVKAEKLDEAKEDTKWGSTKLIEKGFEYKCDLKMIIDDSIRCARRTGDLQQ	339	1020	36684	7.04	30.77	86.08	-0.059	Golgi apparatus
GH_A07G1581	GhCCR21	A07	33535134	33536677	MEGDKGTVCVTGGTGFIASWVINSLLQEGYSVRTTVRADPENRRDLSFLTSLPGAAEKLKILSADLSDPNSFDAAIEGSKAVLHVATPVDFQNKESEEAITERSINGAVGILKACLRSKTVKRVVYTSSASTVVFNGQEMDMMDESFWTDVDFVRQKLSPNAHSYIISKTWTERAALEFGAQHGLDVVTVIPSFVVGPFICPKFPGSVRTSLALVLGNQSEYSFLLNFSMVHVDDVARAHIFLLEYPDAKGRYNCSSDTISLEKLSEFLGGKYPEFPIPSSESLREIKGMKCPGLSSKKLLETGFEFKNGVEEMFDGAIQCCKERGYL	328	987	35990	5.31	29.64	84.09	-0.101	Golgi apparatus
GH_A07G1582	GhCCR22	A07	33642451	33643776	MEGDKGAVCVTGGTGFVASWLIKSLLQEGYAVRTTVRADSVVFLKSGALGILKACLKSKTVKRVVYTSSASTVMFNGQDVEVVDESFWTDVDIIRENLSPFMRSYMISKTLTERAALEFGTQHGLDVVTVIPSLVVGPFICPKFPGSVRLSLALVLGNQSEYSLLLNALMVLVDDLARAHIFLLEYPDAKGRYNCSSDTISLEKLSEFLGGKYPEFPIPSPESLGEIKGMKWPGVSSKKLLDTGFEFNCGVEEMFDGAIQCCKERGYL	268	807	29282.9	5.39	27.92	96.31	0.161	Golgi apparatus
GH_A07G1583	GhCCR23	A07	33654269	33671101	MEGDKGKVCVTRGNNYVGSWLIKLLLELGYSVHTTIRADPAGNKRDLSFLTNLPGSNEKLKIFTADLNDPESFGTAIEGCKGVFHIVAPIDFLDNKPETVVIQRSIDGTLGILKTCLRSNTVKKVVYTSSITAVFFNEIKNVEIMEESYWRDVDYIRSEVKSYVNSYAITKTSIEKTVLEFAAHGLDLVSIIPLMVLGPFICPKIHLPVRTALSPILESRKNNNLLLNLAMVHMDDLARTFIFLLEHLEAKRSTLEGIEGAKLLGLSSKRLLDLVFKFKYGVEDIYDGIIKSCKKKGFL	299	900	33420	8.45	33.01	109.16	0.067	Golgi apparatus
GH_A07G1585	GhCCR24	A07	33752590	33753829	MEGDKGTVCVTGGTGYVGSWLIKLLLELGYSVHTTVRADPGNNRDLSFLTNLPGANERLKIFTADLNDPESFGTAIEGCKGVFHVAAPMDFQDNEPEAVVTQRSIDGTLGILKTCLRSNTVKKVVYTSSITAVYFNKIKNVEIMDESYWSDVDYIRSEVKSYVSSYAITKTSTEKAVLEFAAQHGLDLVSIIPPMVLGPFICPKMHGPVRTALSPILGSRKNNILLLNLAMVHMDDLARAFIFLLEHPEAKGRYNCSSDTVTAPKIVEILSTNHPEFPIVDTLEGIEGAKLPGLSSKKLLDLGFRFKYVVEDMYDGAIKSCKEKGLF	327	984	35907.4	5.85	28.33	95.66	-0.004	Golgi apparatus
GH_A08G1030	GhCCR25	A08	45156679	45158031	MDHEKPAACVLDASTYVGFWILKGLLNRGYTVHAAIQMKGSETDIVKKIKEMERVEERLSVFSVDILDYHSILVALKGCSALFCCLDCPDGYDDLIVDLEVRGAINVVEACAQTDSMQKIVFTSSLTAAIWRENICSQTDVDERFWSDQDFCRKMKLWYALAKTLSEQAAWALAMDRMLNMVSVNAGLVVGPAVAQQNPCSTMSYLKGAAEMFENGVLAVVDVKFLADVHIRAFEDSSTIGRYFCFNQIVHTEEEAVKLVETLSPLLSSQPKYECQGSEAYAERLRTKKLNKLVEGTA	298	897	33213.2	5.02	29.85	93.59	0.035	Golgi apparatus
GH_A08G1814	GhCCR26	A08	110514892	110516395	MAPASFHHEKVCVMDASGRLGSTLVERLLERGYTVHAAVQGHVDDLKLNGVATEREKKLKIFRADPFDYQSITDALKGCSGLFYAFEPPQDHPAYDEYMVEVEVRAAHNVVEACARTETIDKVVFTSSATAVLWRDNNSQSLASDLDERHWSDVNFCRKFKLWHALSKTVAEKTAWALAMDRDINMVSINGGLLMEPHLSITHPYLKGAAEMYESGTFVTVDLQFLVDAHICVFEDVSSYGRYLCFNHAITNHEDAIHLARLLTPSAPSPPPSYEEANMIIQQRLSNKKLNKVMVDFESELLLED	305	918	34321.9	5.34	34.36	86.03	-0.211	Golgi apparatus
GH_A08G2302	GhCCR27	A08	119538051	119541203	MSKQGEVVCVTGASGSIGSWVVKLLLVRGYTVHGTVRNLKDEKETKHLEALEGADSHLRLFQIDLLDYDSLAAAINGCAGVFHLASPCSVDQVHDPQKELLDPAIKGTLNVLTAAKELGVKRVVVTSSISSMWPCPNWPADKIRTEDCWTDIEYCKQNELWYPISKTLAEKAAWEFSKEKGLDVVVVNPGTVMGPNIPPNLNASMVMLLRLLQGSTETYQDFFIGSVHFKDVALAHILVYENTSATGRHMCVEALSHYGDFVAKVAELYPEYNIPSLPRDTQPGLLRAKNGGKKLMDLGLEFIPMEQIIRDAVESLKTSLC	321	966	35357.7	5.62	26.11	96.85	-0.05	Golgi apparatus
GH_A09G0309	GhCCR28	A09	8188092	8190124	MGIARTHDEDYETREFKTLVALAAMERRKDNGEFKGLTSHSSIVDLQDKLVCVTSGVSFFGFALVNHLLLHGYFVRVLVANQEDVEKLREMEISGEMMGCKSKIAVVMAKPNEIQGLMEAFDGCCGVFHTSSVADPAGLSGYSKSMAEMEGKASENVMKACARTPSVKHCVLTSSLLACIWRDNSQYELPPLVNHNCWSNESLCVDKKLWYALGKLKAEKVAWKIAEEMSLNLTTICPGLITGHEFSYRNPTATIAYLKGAQEMYANGLLATADVRRLAEAHVSVFEAMKTTTAFGRYICFDRVIQCEDEAEKLADEIGIPRNKISGNSSDFVFPNCFELSNKKFANLMSRTLRSCYAES	360	1083	39948.9	6.04	29.69	81.58	-0.118	Golgi apparatus
GH_A09G1291	GhCCR29	A09	67621881	67625332	MSSGERKTVCVTGASGYIASCLVKQLLLRGYTVKASVRDPAEDRLKLIKANLLEEGSYDFAVEGCEGVFHTASPFYHDVKDPEAELLDPAVKGTLKCLTYGLKGVCVYPCYLLSCHIDIGAVALYMQLMKFSLLCYTYIQLWHVVSKTMAEDAAWKFSKEKGVDMVAINPGMVIGPLLQPTLNTRAAAVLSLIKGVQTFPNATFGSVNVKDVANAHIQAFEIPSASGRYCLVERVAHYAEVVKFLHQLYPSFQLPKKCADDKPYVPTYQVSKEKARSLGIEFIPLDLSLKETVESLKEKGFVDF	304	915	33553.1	7.52	32.83	96.51	0.104	Golgi apparatus
GH_A10G1521	GhCCR30	A10	78795698	78802870	MLVKTTANDVATEKRTCVVLGGRGFLGRSLVARLLQLGGWIVRVADSSSHSLLTDPSVSDSLLSNALCSGQASFCHVDVRDISQIIIVTKGADVVFYMEPTDLDIRDFYNCYMIIVQGAKNVINACRECKVRRLVYNSSADIVFDGSRDILDGDLSFICPGKFKDMLIDLKFQAEGLIRLANNIDGLLTCVLRPSNVFGPGDTRLVPLLVNLAKAGLAKFITGCGENMSDFTYTENVAHAHICAAETLDSRVVSVAGKAFFITNLEPIMFWGFVSLILGGLGYQRPYIKVPTWMVSCIVSLHQCRNDKLYNYSVSPHYMLQLASRTRTFDCSAAQNHLGYSPVVSMKDGIKLTIQSFSHLANVSFYTKYGNFNEQSKAEKMLGSGIVADILLWRDERRT…	596	1791	66395.3	8.68	38.18	104.33	0.284	Golgi apparatus
GH_A11G0757	GhCCR31	A11	6745714	6749453	MNAAEKVVCVTGASGYVASWLVKLLLQRGYTVKATVRDPNDPKKTQHLLALEGAKERLHLLKADLLEEGCFDSIVDGCHGVFHTASPVIFSATDPQAELIDPAIKVVYNGKPLTPDVVVDETWFSDSRFCEKNKLWYVASKTLAEEAAWRFAEENRMDLVVLNPGFVVGPLLQPSLNCTSEVVLAHTRGENIFPSSIYWLVDVQDVAYAHIQAFEIPSATGRYCLVERVVEFPEILKTLNELYPTLGLERKCEEHDDPLKRIYQVSQEKAKSLGLSFTPWERSLQETVESLKEKGFLSI	299	900	33512.4	5.21	32.23	96.79	-0.103	Golgi apparatus
GH_A11G0758	GhCCR32	A11	6764943	6767477	MSGAEKVVCVTGASGYVASWLVKFLLQRGYTVKATVRDPNDPKKTQHLLALDGAKERLHLLKAELLEEGCFDSIVDGCHGVFHTASPVILSATDPQAEVIDPAIKGTLNVLKSCAKVPFIKRVVITSSVASALYNGKPLTPDVVVDETWFSDSRFCKENKLWYMASKTLAEEAAWRFAEDNMINLVVLNPGFVIGPLLQPALNSTSEIILALTKGECATPGFRFVDVRDVAYAHIEAFEIPSATGRYCLVQRHVQFPEILKTLNELYPTLGLKEKYEDHEKPLERVFQISQEKSKSLGLGFIPWEVSLRETIESFKEKGFLSI	323	972	35846.4	6.03	34.7	98.08	0.002	Golgi apparatus
GH_A11G0832	GhCCR33	A11	7352144	7353324	MGNGRRAPLADQGPSSAGQQDEKLKIFKADLSSPESFNAAMEGCRRVLHVSAPMDFQDNEPEAVLTQRSVDGALGILKSCLRSKTVKRVVHTSSISAMCFKKENVEMMDESYWTDVDYVRSELNSYVSSYAISKTETEKAVYFVTIIPLIVVGPFICPKMHGSTRSALAPIFGKKDYYKLLIYVATVHIDDLARAMIFLREKGDLIVPQTHFVAEIEGEKLPGLSSKKLWNLGSSLTMGRREPRAGR	247	744	27439.7	8.79	49.78	85.26	-0.214	Golgi apparatus
GH_A11G0996	GhCCR34	A11	9087967	9090703	MESKVCVTGAAGYLGSSLVKRLLEKGHIVHATTRNLGDAYKVGLLKSLPNAETRLRLCEADIYNPSEFQAAIEGCQFVVHMATPLQHLSQNSQFKDATEAAAAAVKSIVECCITSGTVKRLIYTASVVASSTLKEDGEGFKDQLDESCWTSHGVAFAYSTDQLMAYASSKAASEKELLRYNGAIEIVSLALGLVGGGTLLSTMPGSVNVLISQVTNNKALYNTLRFLEELLGKVPILHVEDVCDAHIFCLEKPSINGRFLCATAYLSFAEIASHYRMIFPDIQIPDEFVEKLDRKIVWGSTKLKDAGFEFKCDVKTILEDSINLGLKLGELKLPSSPI	338	1017	36749.3	5.81	32.22	100.44	0.094	Golgi apparatus
GH_A12G0108	GhCCR35	A12	1488191	1489931	MEWVKGGKVCVTGAAGFLASWLVKRLLLSGYHVIGTVRDPANEKKLAHLWRLDGAKERLKLVRADLLEEGSFDDAIMGCQGVFHTASPTEILEPAVKGTLNVLGSCKKNPSLRRVVLTSSSSTVRARDDFDYKIPLDESSWSSLELCETLRVWYALAKTQAEKAAWEFCNENKIDLVTVLPAFVIGPSLPPDLCSTASDVLALLKGETEQFQWHGRMGYVHIDDVALCHILLYEHEGASGRYLCSSTVIDNDELVLILSARYPSLPVPKGFAKLDRLYYEFNTSKITSLGFKFRPIEEMFDDCIESLVEKGLLSLHSAHQRPLS	324	975	36062.5	5.89	35.73	98.7	-0.038	Golgi apparatus
GH_A12G0109	GhCCR36	A12	1492699	1493083	MEGVKGKVCVTGASGFLASWLVKRLLLCGYHVIGTVRDPANEKKVAHLWRLEGANERLKLVRADLLEEGSFDDAIMGCQGVFHTASPVRKSSFHPKACSSV	101	306	10982.8	9.05	23.83	90.69	0.013	Cytoplasm
GH_A12G0501	GhCCR37	A12	9909477	9920665	MAEYCVTGGTGFIAAYLVKSLLEKGCFVRTTVQDPGWDAEKVGFLMELAGAKERLKIMKADLTEDGSFDEAIQGVVGVFHTASPVLVPYDQNIQATLIDPCIKGTLNVLRSCSKASSVKRVVLTSSCSSIRYRFDVKKQQITSLDESHWSDTEYCKRYNLFYAYAKTVAEKEAWRVAKETGMDLVVVNPSFVVGPLLAPHPTSTLLLILAIVKGLRGEYPNTTVGFVHIDDVVAAHILAMEECKASGRLVCSSSVAHWTQIIEMLKAKYPSYPFETS	277	834	30489.2	6.6	37.62	93.94	0.086	Golgi apparatus
GH_A12G2542	GhCCR38	A12	103911834	103913216	MDKQATSKVCCVTGGSGYLGSWLVKKFLHKGYTVHATLRNLDDKSKVGFLKSLPGAHTKLVLFQADIYNPDEFKHAVQGCEYVFHVATAKQTADSQSSQKIIEATVSGVRSIAESCLKSPSVKRLIYTASVIAVSPLMKDGFNVKSCVDESYWTDVDVASIHGLQYMRTYTISKTLAEKVALSYNGEANVNGDKLEVVTLPCGLVGGETLLSFVPSSIAALFSPLTGNSSTLVALQYMEQLLGSVPIVHIDDVCDAHIFCMEKPTMAGRFICAAANPTIRQIATHFRENYPKYQIPEELMGEEKEGITWDNSKLVKMGFEYKEDMGKILDDSVKCGMRLAAVGSLC	346	1041	37794.6	6.51	32.42	89.02	-0.008	Golgi apparatus
GH_D01G0706	GhCCR39	D01	8958193	8982489	MEGDLSAPEEKTEVAASPTCCVTGATGYIGSWLVKLLLERGYKVHATVRNPEKALHLLQLWNGGDRLRLFKADLLEEGSFDEAVKGCNGVFHVAASMEFDANTNETIESYVRSNIIDPAIKGTENLLESCLKSKTVKRVVFTSSISTITAKDSNGNWRSVVDESCQTTIDPVLNAKASGWVYVLSKLLTEEAAFKFANENAIDLVSVITTTVAGPFLTTTIPSSIQVLLSPITGDPKYLSILSAVKARMGSIALVHIEDICSAHIFLMEHDRAEGKYICCACSSPMYELINHLAQENPSLDIQRLEAGEKSTKLPEISSRKLKDLGFTYKHGIEDIIHQTITACVDYGFLKI	352	1059	38508.1	5.45	38.61	97.81	-0.004	Golgi apparatus
GH_D02G0129	GhCCR40	D02	1266334	1273225	MAEKAAAYDVARGGWSETRTCVVLGGRGFIGRTLVNRLLRLGGWIVRVADSSSHSLLLDTSSGSDSLLSDAISSGQATFCHVDVLDTSQIVKVTTGADVVFYMEPTDLDTHDFSNCYMIIVQGAKNVINACQESKVKRLVYNSSADVVFDGSQDILNGDESFAYPGKFKDMTVDLKFQAEGLIRLANNIGGLQTCVLRPSNVFGPGETQFVPLLANLAKFSLAKFITGSGGNMSDFTYVENVAHAHICAAETMDSWVVSVAGKAFFITNLEPIMFWEFISLILEGLGYQRPFIKVPTWMVSYVVILSQYIHDKLGYRMYKYSVSPHYIVQLASRNRTFDCSAAQKHLGYSLVVSLEDGIKSTVASFSHLSKNSSFMRFGNFDEQSKAEKLLGSGIVADV…	591	1776	65789.8	6.43	31.81	97.14	0.284	Golgi apparatus
GH_D03G0434	GhCCR41	D03	5573768	5574869	MAAAANPKEAVCVTGANGFIGSWLVRTLLQGGYTRVHAAIYPGSDPNHLLSLPGATSRGVVLQVYEADVLDYPAVLKAVEGCQGVFHVASPCSLEDPKDPDKELVRPAVQGTLNVLEAARSAKVRRVVLTSSISAMVPNPNWDPKTQGPFNESSWTDLEYCKARHKWYPVSKTLAEKAAWEYAEKHGLDVVAINPATCLGPMLQPNLNASCAVLLQLLQGSKDTQEYHWLGAVHVKDVAKAQILLFQSPVASGRYLCTNGIYQFSQFAQTVSKLFPHYPVHRFAEETQPGLVPCKEAAKRLIDLGLVFTPVEDAVRETVDSLVTKGFLKSH	331	996	36045.3	7.12	35.88	91.03	-0.07	Golgi apparatus
GH_D03G0545	GhCCR42	D03	8343955	8348413	MHAKEEVRIRRVEPSREVVCVLGASGYITSWLVNLLLQHEYSINATVHDLKKIELIEEGSFDLVVEGCIGVFHTASLCYFDVKDPQAEMVEPVVKGTLNVLGSYAKVPSIKGVLITFSIAAVILIGKPLADDVVVDETWFSDPIVCEKLKVFDFLLSSLITLAKKVDWKFVEENGINMVTINPCMVLGPLLRSTLNASVEPIVNLVDAEIRRNPYRYFRHFKCPRRE	227	684	25533.9	5.78	34.96	114.05	0.246	Chloroplast
GH_D03G0546	GhCCR43	D03	8377927	8378570	MLSKTLAEKAAWKFSEEKGMDMVTINPGTVLGPLLQPTLNTSVEPIAKLEGAETFRNATCRLADVRDVANAHILAFENPLACGRYCVAGKPTHSCEILKILRELYPHLNLPQKCSDEKLSMPAFPAFQVSQERVKSLGIKFTPLEVSLKDTVDSLMEKNLLSV	163	492	17971	6.82	33.17	95.15	-0.069	Cytoplasm
GH_D03G0547	GhCCR44	D03	8378733	8379403	MSEAETVVCVTGASGYIASWLVNLLLRHGYTVNATVRDPYDRKKTEHLLALDGANERLHLFKAELLEEGSFDSPVEGCIGVFHTASPCYFGPKDPQAELVEPAVKATLNGLGSCAKVPSIKRVIITASLAAVMLTGKPLADDVVVDETWF	150	453	16146.5	5.14	27.89	98.8	0.147	Cytoplasm
GH_D03G0550	GhCCR45	D03	8437119	8440913	MSGTGKVVCVTGASGYIASWLVKFLLQRGYTVKATVRDPSDRKKSEHLLALDGAKERLRLFKAQLLDEGAFDSVVDGCVGVFHTASPFYHNIKDPQAEMLDPAVKGTLNVLRSCAKVPSIKRVVITSSIAATVYNGRPLGPDVVVDETWFSDPAFCEKSKLWYMLSKTLAEEAAWKFAKENGIDMVTINPGLVIGPLLQPTVNTSVEPILKLINGAKTFPNATFRLIDVRDVANAHVLAFENSSACGRYLLVERAVHCSEVVLALRKLYPALSLPEKCADEKLSTPIFQVSKERAKSLGVNFTLLEVSLKDTVESLKKKNIFSG	324	975	35445.2	8.94	28.44	99.57	0.053	Golgi apparatus
GH_D03G0558	GhCCR46	D03	8717099	8718258	MASSRTVCVMDASGHLGSALVHLLLHRGYTVHAALQPHPNGFQSVEELLPSSNKNLKIFDADPFDYHSITAALKGCCGLFYCFQPPSDHSTYDEFMAEIEARAAHNVLEACAQTDTIEKVVFTSSVTAVIWNESRTGSDLDEKNWTDINFCKKFKLWHALSKTLAEKSAWALAMDRGINMVTINGGLLMTPDLTITNPYLKGAAEMYEDGVFVTVDLRFIADAHICVFEDVSSYGRYLCFNHVINCSHDADKLAQMLLPSSDPSPPQSWEKARIYQQRISNKKLNNLMMEFENDLLLSN	299	900	33423	5.4	33.53	84.21	-0.138	Golgi apparatus
GH_D04G0573	GhCCR47	D04	9343734	9346020	MGIARAQDEESERREFEDFRKTLVALAATERSKENDDFKGLTSSHIADLDLQLDKLVCVTSGVSFLGLALVNRLLLRGYSVRILVDNQEDVEKLREMQVSGEMMMACNNKISVVIAKQTEIQGLMEAFDGCRGVFHTSAFVDPSGISGYSKSMAEIEVKASENVMKACARTSSVRNCVLTSSLLACIWRDSSQHDLPLLVNHDSWSNEALCMEKKLWFALGKLKAEKVAWKIAEEMSLKLTTICPGLITGPQFSHRNPTATIAYLKGAQEMYAKGLLATVDVIRLAEAHVAVFEAMNKTAFGRYICFDRIIARDEEAEKLASEIGIPPNRICGNSLEFIPTHFELSNKKLINLMSRTIRN	360	1083	40672.9	6.28	37.49	92.77	-0.105	Golgi apparatus
GH_D05G0435	GhCCR48	D05	3473767	3474584	MEGDKGTVCLTGGTGFIGSWLIKRLLQEGYSVRTTVRADPENKRDLTFLTSLPGVAEKLKIFSADLNDPNSFDAAIEGSKAVLHVATPLSFDGKESLEAVTERSTSGALGILKACLRSKTVKRVVYTSSAATVIYNGQETDMMDESFWTDVDFVTQKLNPKTHPYLISKTFTERAVLEFGTQHGLDVVTVNPGLVVGPFICPKFPDSVRSSLALFQPK	218	657	23724.1	6.32	32.92	86.7	-0.089	Golgi apparatus
GH_D05G0710	GhCCR49	D05	5693327	5696935	MSTGEGKTVCVTGASGYIASCLVKHLLLRGYTVKASVRDPSDPRKTQHLLALEGAEERLKLFKANLLEEGSFDSGVEGCDGVFHTASPFYHDVTDPQAELLDPAVKGTLNVLNSCANTPAVKRVVLTSSIAAVTYNGKPRTPDVVVDESWFTDPEYCKNLKLWYVVSKTIAEDSAWKFAKEKGLDMVVVNPAMVIGPLLQPTLNTSAAAVLSLIKGAQTFPNATFGWVNVKDVANAHIQAFEIPSASGRYCLVERVAHCSEVVKMLSELYPSFQLPEKCADDKPYVPTYQVSKEKAKTLGIEFTPLDVSLKETVESLKEKGFVSFES	327	984	35599.8	5.77	29.24	88.5	-0.067	Golgi apparatus
GH_D05G1208	GhCCR50	D05	10001651	10005036	MPIESSSTNAPTVCVTGAGGFIASWIVKLLLEKGYTVKGTVRNPDDPKNCHLRELEGAKERLSLHKADLLDYQSLKEAISGCDGVFHTASPVTDDPEQMVEPAVIGTKNVIMAAAEAKVRRVVFTSSIGAVYMDPNRSPDVVVDESCWSDLEFCKNTKNWYCYGKAVAEQAAWETAKEKGVDLVAITPVLVLGPLLQPTVNASIVHILKYLTGSAKTYANSVQAYVHVRDVALAHLLVYENPSASGRYLCAESVLHRGEVVEILAKFFPEYPIPTKCSDEKNPRAKPYKFTNQKLRDLGLEFTPVKQCLYETVKSLQEKGHLPIPAQHQEDSGLRIQS	338	1017	37188.6	6.33	37.08	89.97	-0.19	Golgi apparatus
GH_D05G1711	GhCCR51	D05	14607424	14609255	MASQIVGTKKACVVGGSGFVASLLVKLLLEKGYAVNTTVRDPDNQKKISHLVTLQELGDLKIFQADLTDEGSFDAPIAGCDLVFHVATPVNFASEDPENDMIKPATQGVVNVLKACAKAKTVKRVVLTSSAAAVSINTLNGTDLVMTEKDWTDIEFLSSAKPPTWGYPASKTLAEKAAWKFAEENNIDLITVIPSLMTGPSLTPIVPSSIGLATSLISGNEFLINALKGMQMLSGSISITHVEDVCRAHVFLAEKESASGRYICSAVNTSVPELAKFLNERYPDFKVPTDFGDFPSKPKLIISSEKLISERFSFKYGIEEIYDQTVEYLKSKGLLK	336	1011	36344.9	5.55	25.82	96.64	0.05	Golgi apparatus
GH_D05G1959	GhCCR52	D05	16721631	16723204	MPTENQMKDMKQNSIMGSSVTEGEIVCVTGGSGFIGSWLIKLLLERGYVVRATVRDPDNSKKVKHLLELPKAETHLTLWKADLAEEGSFDDAIQGCTGVFHVATPMDFESEDPENEVIKPTINGVLSIMKACAKAKTVRRLVFTSSAGTIDVAEQQKPCYDETCWSDLEFIQAKRMTGWMYFVSKTMAEQAAWKFAKENNIDFVSIIPPLVVGPFIMQSMPPSLITALSPITGNEAHYSIIKQGQFIHLDDLCRAHIFLFENPKAEGRYICASHHATIIDLAKMLSEKYPEYNVPTKFKDVDENLKSVEFSSKKLLDLGFEFKYSLEDMFVGAVETCREKGLLPLSNEKKTNNID	355	1068	39782.8	5.41	34.69	83.77	-0.198	Golgi apparatus
GH_D05G2055	GhCCR53	D05	17526674	17528068	MKILLTGASGYLGGRLCHALVNRGYTVRALVRRTSDLSGLPSSSPTDGASLELAYGDVTDYPSLLDACSDCDIIFHTAALVEPWLPDHSRFFSVNVGGLKNLLQAAKETKTINKIIYTSSFFAFGPTDGYIADENQIHLEKAFCTEYEKSKAAADKVALQAIAEGMPIVPVYPGVIYGPGKLTTGNVVAQLLIERFNWRLPGYIGRGNDKFSFSHVDDVVEGHIAAMEKGRLGERYLLTGENASFRHVFDIAAIITGTARPKFNIPLGLIEVYGWISVLFARITGKLPLISPPTVHVLRHQWAYTCDKAKLELDYRPRSLKDGLEEMLPWLKSLGVIKY	339	1020	37338.1	7.66	30.8	98.7	0.019	Golgi apparatus
GH_D05G2794	GhCCR54	D05	26583338	26586766	MAQATGKVCVTGAGGYLGSWVVKHLLSNNYTVHGTVEVIEPAVKGILNVLKACVEAKVKRVVVVSSRGAVALNPRWPVGQIKDEACWSDKEHCAATKKRRVNFEFAKSSGLDVVTVCPSLILGPLLQPTINASSLALVRLLKGGFYFYHAHICFCTTPPRHLVASLFLWKDDNVNVKKKIHLRLGYDTLEEKSRMIVEFKVRMIVDVRDVAEALLLVYEKAEAEGRYICMAHLTNPRDLVDKLRSIFPQYDYPKRFIEGGEEDILSSEKLQRLGWSYRPLEETLVDSIESYKKAGILD	298	897	33404.9	8.89	44.4	102.32	-0.028	Golgi apparatus
GH_D05G2795	GhCCR55	D05	26595341	26597874	MAQATGKVCVTGAGGYLGSWVVKHLLSNNYTVHGTVRQPGDAKYAHLNQLERASHNLQLFKADVLDYDSLCSAITGCTGVFHVASPVPSTIVPNPQEEVIEPAVKGTLTVLKACVESNVKRVVVVSSVTAVSLNPRWPVGQIKDEACWSDKEYCAATKNWYCLSKTEAESEAFEFAKKSGLDVVTVCPTLIWGPLLQSTINASSKVLINLLKEGYDTLEIKLRKIVDVRDVAQALLLVYEKPAAEGRYICTAHTIKARDLVDKLRSMFPQYNYPKSFTAGGEEDTVSSEKLQRLGWSYRPLEETLVDSIESYKKAGILD	319	960	35047.2	6.61	39.21	94.39	-0.107	Golgi apparatus
GH_D06G0066	GhCCR56	D06	645479	649512	MGSESQVVCVTGASGFIGSWLVMRLLEHGYTVRATVRDPDNQKKVKHLLDLPKANTHLTLWKADLSEEGSFDAAINGCCGVFHVATPMDFESKDPENEVIKPTINGVLDIMKACIKAKTVKKLIFTSSAGTVNVEEHQGTVYDESNWSDLEFVYAKKMTGWMYFVSKTLAEQAAWKFAKENNLDLITIIPTLVIGPFLMPSMPPSLITGLSPLTGNEAHYGIIRQGQFVHLDDLCMSHIFLFENPKAEGRYICSSHEATIVELAKMLREKYPDYNIPTEFKDADENLGNVVFNSKKLLDLGFQFKYSLEDMFVGAVETCHEKGLIAPPTKIENAINGDTIACIETPTSVKC	351	1056	38953.8	5.34	31.62	87.49	-0.09	Golgi apparatus
GH_D07G0806	GhCCR57	D07	8791778	8793377	MEEIEVPKPILMPISGKEQKCVGNIFSCSFNAREKKLICVTSGNSYLGSFIVKELLAHGYLVRVTIQHPAEFEDVKDLLGVEDLNLLESVVVTKMEDLQSLCDAFRGCHAVFHTSSFIDPHGISGYSEQKVFLETEVARTVMEACAKAAYIKRCVFTSSLLASIWRNENIDGIIDDSCWSSEEFCRENKLWLALGKTKAEKVAWMKAKELKVNLVTVCPGLLMAPTFPNSHIQTSIPYLKGGQMMLQQGCLAIAEVGKVAKAHVSVYEGMNYGASGRYLCFDGVVRRQQEAIELEKGLKMTGFLLGERHVVLSEEDEEEIPIKISNSKLAALLNKINQRLPCKT	344	1035	38273.5	6.12	44.15	96.34	-0.014	Golgi apparatus
GH_D07G1326	GhCCR58	D07	18417536	18419078	MTLIPFRSMEHRKVSSGTGKTVCVTEASGYIVSWLVKQLLLRGYTVKASVRDPNDPRKTRHLLGLEGAESRLRLFKADLLEQGSFDFRVEGCVGVFHIASPVYLHVLDPQAEFLDPVMKGTLNVLSSCAKTHSVKQVVLTSSIATIAYNGKPRTPDVVVDENWFSDPDYYFEFQLFEFEYTLWNKFCKVA	190	573	21501.8	7.68	24.29	88.63	-0.07	Golgi apparatus
GH_D07G1327	GhCCR59	D07	18432521	18434601	MSSGAGKTVCVTGASGYIASWLVKQLLLRGYTVKASVRDPSLFLFHAFFFLLLYSLLLLLTSDISLDDPRKTRHLLGLEGAEGRLKLFKADLLEQGSFDSVVEGCVGVFHTASPFYHDVLDPQAELLDPAVKGTLNVLSSCAKTPSVKRVVLTSSIAAVAYNGKPQTPDVVVDENWFSDPDYCNGLKLWYVVSKTMAEDSAWKFSKEKGIDMVAINPAMVIGPLLQPILNTSAAAILNLIKGAETFPNATFGWVNVKDVATAHIQAFEIPSASGRYCLVERVVHYSEIVNILHQLYPSLQLPQKCAGDKPYVPTYQVSKEKAKSLGIEFIPLDVSLKETVESLKEKGFVHLSSLY	355	1068	38848	6.45	30.82	103.77	0.167	Golgi apparatus
GH_D07G1506	GhCCR60	D07	22166460	22167816	MEKGKCRVCVTGAAGFIGSSLVKKLLEKGYTVHATLRKLGDASKVQLLKSFPHADTELVLFEADINRPNEFEQAIHGCMCVFHVATPLQPSDASQFKNTSEAAVSAIKSIAECCIKSGSVKRLIYTASVCAASPLKDDGSGYKESIDETCWTPLNLSLASSNGFFKASLSKTLAENEVLGYGSSEKDGGMKVVTVACGIVGGDTVLSYTPGSVAAFISQVTHNAHSYRSVKYAEELLGKLPIVHINDVCEAHIFCMEKPSISGRFLIASAFVSAAQLAGCYQLHYPEFNVKAEKLDGAKGDTKWGSTKLIEKGFEYKCDLKMIIDDSIRCARRTGDLQH	339	1020	36541.9	7.5	27.69	85.49	-0.044	Golgi apparatus
GH_D07G1590	GhCCR61	D07	24882675	24883146	MVMFENTQFYTEKMQCAKAGKLNSTGNQSEYSFLLNFSMVHVDDVARAHIFLLEYPDAKGRYNCSSDTISLEKLSEFLGGKYPEFPIPSPESLGEIKGMKCPGLSSKKLLETGFEFKNGVEEMFDGAIQCCSS	133	402	14836.9	5.03	28.68	65.26	-0.298	Cytoplasm. Nucleus.
GH_D07G1591	GhCCR62	D07	24890446	24891976	MEGDKGTVCVTGGTGFVASWLIKSLLQEGYAVRTTVRADPENKRDLSFLTSLPGAAEKLKIMSADLSDPASYNAAIEGCKGVFHVATPVDFENKESEAVTERSISGALGILKACLKSKTVKRVVYTSSASTVMFNGQDVEVVDESFWTDVDFVRENLSPFMRSYMISKTLTERAALEFGTQHGLDVVTVIPSLVVGPFICPKFPGSVRSSLALVLGNQSEYSLLLNASMVHVDDLARAHIFLLEYPEAKGRYNCSSDTISLEKLSEFLGGKYPEFPIPSPESLGEIKGMKWPGVSSKKLLDTGFDFNCGVEEMFDGAIQCCKERGYL	327	984	35609.7	5.14	35	86.12	-0.026	Golgi apparatus
GH_D07G1592	GhCCR63	D07	24938035	24939273	MEGDKGIVCVTGGTGYVGSWLIKLLLELGHSVHTTVRADPGNKRDLSFLTNLPGANERLKIFTADLNDPESFGTAIEGCKGVFHVAAPMDFQDNEPEAVVTQRLIDGTLGILKTCLRSNTVKKVVYTSSITAVYFNKIKNVEIMDESYWSDVDYIRSEVKSYVSSYAITKTSTEKAVLEFAAQHGLDLVSIIPPMVLGPFICPKMHGPVRTALSPILGSRKNNNLLLNLAMVHMDDLARAFIFLLEHPEAKGRYNCSSDTVTAPKIVEILSTTHPEFPIVDTLEGIEGAKLPGLSSKKLLDLGFRFKYGVEDMYGGAIKSCKEKGLL	327	984	35787.4	6.26	26.37	97.16	0.001	Golgi apparatus
GH_D08G0983	GhCCR64	D08	22433257	22434617	MDHEKPAACVLDASTYVGFWILKGLLNRGYTVHAAIQIKGSETDIVKKIKEMERVEERLSVFSVDTLDYHSILVALKGCSALFCCLDCPDGYDDLIVDLEVRGAINVVEACAQTDSMQKIVFTSSLTAAIWRENICSQTDVDERCWSDQDFCRKMKLWYALAKTLSEQAAWALAMDRMLNMVSVNAGLVVGPAVAQQNPCSTMSYLKGAAEMFENGVLAVVDVKFLADVHIRAFEDSSTIGRYFCFNQIVHTEEEAVKLVETLSPLLSSQPKYECQGSEAYAERLRTKKLNKLVEGTA	298	897	33139.1	5.02	29.21	93.59	0.025	Golgi apparatus
GH_D08G1343	GhCCR65	D08	43678438	43679838	MGKQASTKVCVTGGAGYIGSWLVKKLLEKGYTVHATLRNLDDQLKVGLLKSLPGADTRLVLFQADIYKPYEFRYAIQGCEFVFHVATPQQTAGSSHSSQEIVEAAISGVRSIAESCIESQSVKRLIYTASMLASSPLTKDGFNLKSCLNESNWTPSDIIFTHGFEYMRAYTISKTLAEKEALRYNENPGDEKLLEVVTLTCGLVGGETLLPYVPLSVEVMFSQLIGKPQTFEGLELMEEVMGSVPVVHIEDVCDAHIFCMEKPSMRGRFLCAAANPTIREMATYFLENESQYQMPEEFMGEEKKGIAYDSSKLVKLGFEYKYDMKKILDDSVKCGRRLGSIFLN	344	1035	38301.1	5.54	40.59	86.72	-0.108	Golgi apparatus
GH_D08G1834	GhCCR66	D08	56566366	56567842	MAPASFHHEKVCVMDASGRLGSTLVERLLERGYIVHAAVQGHVDDLKLNGVATEREKKLKVFHADPFDYQSITDALKGCSGLFYAFEPPQDHPAYDEYMVEVEVRAAHNVVEACARTETIDKVVFTSSATAVLWRDNNSQSLASDLDERHWSDVNFCRKFKLWHALSKTVAEKTAWALAMDRDINMVSINGGLLMEPHPSITHPYLKGAAEMYECGTFVTVDLQFLVDAHICVFEDVSSYGRYLCFNHAITNHEDAIHLARLLTPYSPSPPPSYEEANMIIQQRLSNKKLNKVMVDFESE	300	903	34393	5.33	35.89	85.38	-0.208	Golgi apparatus
GH_D08G2309	GhCCR67	D08	63861928	63864031	MSKQGEVVCVTGASGSIGSWVVKLLLARGYTVHGTVRNLKDEKETKHLEALEGADSRLRLFQIDLLDYDSLAAAINGCAGVFHLASPCSVDRVHDPQKELLDPAIKGTLNVLTAAKELGVKRVVVTSSISSMWPCPNWPADKIRTEDCWTDIEYCKQNELWYPISKTLAEKAAWEFSKEKGLDVVVVNPGTVMGPNIPPNLNASMVMLLRLLQGCTETYQDFFIGSVHFKDVALAHILVYENTSATGRHMCVEALSHYGDFVAKVAELYPEYNIPSLPRDTQPGLLRAKNGGTKLMDLGLEFIPMEQIIKDAVESLKSKGFIS	323	972	35553	5.8	27.09	95.67	-0.053	Golgi apparatus
GH_D09G0317	GhCCR68	D09	8019214	8021225	MGIARTHDEDYETTEFKTLVALAAMERRKDNGEFKGLTSHSSIVDLQDKLVCVTSGASFFGFALVNRLLLHGYFVRVLVANEEDVEKLREMEISGEMMGCKSKISVVMAKSNEIQGLMEAFDGCCGVFHTSSFADPAGLSGYSKSMAEMEGKASENVMKACARTPSVKHCVLTSSLLACIWRDNTQYEFPPLVNHNCWSNESLCVDKKLWYALGKLKAEKVAWKIAEEMSLNLTTICPGLITGHEFSYRNPTATIAYLKGAQEMYANGLLATVDVRRLAEAHVSVFEAMKTTTAFGRYICFDRIIQCEDEAEKLADEIGIPRNKISGNSSDYVFPNCFELSNKKLANLMSRTLRSCYGES	360	1083	39997.9	5.84	28.49	80.5	-0.136	Golgi apparatus
GH_D10G1371	GhCCR69	D10	21512824	21530262	MVVKTTANDVATEKRTCVVLGGRGFLGRSLVARLLQLGGWIVRVADSSSHSLLTDPSVSDSLLSNALCSGQASFCHVDVRDTSQIIIVTKGADVVFYMEPTDLDIRDFYNCYMIIVQGAKNVINACRECKVRRLVYNSSADIVFDGSRDILDGDLSFICPGKFKDMLIDLKFQAEGLIRLANNIDGLLTCVLRPSNVFGPGDTRFVPLLVNLAKAGLAKFITGCGENMSDFTYTENVAHAHICAAETLDSRVVSVAGKAFFITNLEPIMFWEFVSLILGGLGYQRPYIKVPTWMVSCIVSLHQCRNDKLYNYSVSPHYMLQLASRTRTFDCSAAQNHLGFSPVVSMKDGIKLTIQSFSHLANDSFYTKYGNFNEQSKAEKMLGSGIVADILLWRDERRT…	587	1764	65483.1	8.61	39.06	100.78	0.247	Cell membrane. Golgi apparatus.
GH_D11G0790	GhCCR70	D11	6377685	6379620	MNTAEKVVCVTGASGYVASWLVKLLLQRGYTVKATVRDPSDPKKTQHLLALDGAKERLHLLKAELLEEGCFDSIVDGCHGVFHTASPVIFSATDPQIYHPFQLIDPAIKGTLNVLKSCAKVPSIKRVVITASIVSVVYNGKPLTSDVVVDESWFSDSRFCEKNKLWYMASKTLAEEAAWRFAEEKRMDLVVLNPGFVVGPLLQPSLNYTSEVVLAHTRGENIFPSSIYWLVDVQDVAYAHIQAFEIPSATGRYCLVERGCRVSGDSEDLE	270	813	29850.3	5.82	34.49	97.78	0.044	Golgi apparatus
GH_D11G0791	GhCCR71	D11	6401791	6404327	MSGAEKVVCVTGASGYVASWLVKLLLQRGYTVKATVRDPNDPKKTQHLLALDGAKERLHLLKAELLEEGCFDSIVDGCHGVFHTASPVIFSAADPQAEIIDPAIKGTLNVLKSCAKVPSIKRVVMTASVASVLYNGKPLTPDVVVDETWFSDARFCKENKLWYMASKTLAEEAAWRFAEDNMINLVVLNPGFVIGPLLQPALNSTSDIILALTKGEYTTPGFRFVDVRDVAYAHIQAFEIPSATGRYCLVQRHAQFPEILKTLNELYPTLGLKEKCEDHEKPLERVFQISQEKSKSLGLS	300	903	35801.4	6.2	28.36	97.8	-0.002	Golgi apparatus
GH_D11G0871	GhCCR72	D11	7015483	7016588	MLGNGRRASLEGLATLGPGRQQDEKLKIFKADLRSPESFNAAMEGCRRVLHVSAPMDFQDNEPEAVLTQRSVDGALGIVKSCLRSKTVKRVVHTSSISAMCFNKENVERMDESFWTDVDYVRSELNSYVSSYAISKTETEKAVYRTWIGFGGHHSSHSRRSLHLSKDARLNTRCIGSNLWFKLNFVFNLLLIDAILILGNDFPEGKRRFNCSSDTVTIQKIVEILSANDPEFKLADFVAEIEGAKLPGLSSKKLLYFGFKFNYGAEGMYDGAIKCCREKGFL	282	849	31631.2	8.76	41.84	82.3	-0.274	Golgi apparatus
GH_D11G1026	GhCCR73	D11	8566089	8569697	MESKVCVTGAAGYLGSSLVKRLLEKGHIVHATTRNLGDAYNVGLLKSLPNAETRLRLYEADIYNPSEFQAAIEGCQFVVHMATPLQHLPQISQFKDTTEAAVAGVESIVECCITSGTVKRLIYTASVAYASSKTASEKELLRYNGKIEIVSLALGLVGGGTLLSTMPGSVNVLVSQVTNNKAVYNTLRFLEELLGKVPILHVEDVCDAHIFCLEKPSINGRFLCATAYLSSAEIASHYRMIFPDIQIPDEFVEKLDRKIVWGSTKLKDAGFEFKCDVKTILEDSINLGLKLGELELPNLCIEQFNEML	308	927	33764.1	5.58	32.79	106.04	0.129	Golgi apparatus
GH_D12G0116	GhCCR74	D12	1384919	1386659	MEWVKGGKVCVTGAAGFLASWLVKRLLLSGYHVIGTVRDPANEKKLAHLWRLDGAKERLKLVRADLLEEGSFDDAIMGCQGVFHTASPVIKPSFDPKAYTEILEPAVKGTLNVLGSCKKNPSLRRVVLTSSSSTVRARDDFDYKIPLDESSWSSLELCETLQVWYALAKTQAEKAAWEFCNENKIDLVTVLPAFVIGPSLPPGLCSTASDVLALLKGETEQFQWHGRMGYVHIDDVALCHILVYEHEGASGRYLCSSTVIDNDELVSILSARYPSLPVPKGFAKLDRPYYEFNTSKIRSLGFKFRPIEEMFDDCIESLVEKGLLSLHSAHQRPLS	335	1008	37221.8	6.16	37.73	95.16	-0.074	Golgi apparatus
GH_D12G0514	GhCCR75	D12	7721832	7731986	MAEYCVTGGTGFIAAYLVKSLLEKGCFVRTTVRDPGWDAEKVGFLMELAGAKERLKIMKADLTEDGSFDEAIQGVVGVFHTASPVLVPYDQNIQATLIDPCIKGTLNVLRSCSKASSVKRVVLTSSCSSIRYRFDVQKQQITSLDESHWSDPEYCKRYNLFYAYAKTVAEKEAWRVAKETGMDLVVVNPSFVVGPLLAPHPTSTLLLILAIVKGLRGEYPNTTVGFVHIDDVVAVHILAMEECKASGRLVCSSSVAHWTQIIEMLKAKYPSYPFENKCSGQEGDNCEHIMETSKIQKLGFPAFKSVSEMFDDCIKSFQEKGFL	323	972	35768.3	6.19	37.47	88.39	-0.004	Golgi apparatus
GH_D12G2562	GhCCR76	D12	58059820	58061251	MEKQATSKVCCVTGGSGYLGSWLVKKLLHKGYTVHATLRNLDDKSKVGFLKSLPGAHTKLVLFQADIYNPDEFKHAVQGCEYVFHVATAKQTADTQSSQEIIEATVSGVRSIAESCLKSPSVKRLIYTASVMAVSPLMKDGFNVKSCVDESYWTNVDVASIHGLQYMRTYTISKTLAEKVALSYNGEANVNGDKLEVVTLPCGLVGGETLLSFVPLSVAVMFSPLTGNSSTLVALQYMEQLLGSVPIVHIDDVCDAHIFCMEKPTMAGRFICAAANPTIRQIATHFRENYPKYQIPEGLMGEEKEGIAWDSSKLVKMGFEYKEDMGKILDDSVKCGRRLAAVGSLCY	347	1044	37923.8	6.75	33.24	89.31	0.004	Golgi apparatus
