# Supplementary material for: Genome-Wide Characterization and Expression Profiling of the CCR Gene Family Associated with Stem Strength in Upland Cotton (Gossypium hirsutum L.)
Source: Life (Basel). 2026 May 21;16(5):861. doi: 10.3390/life16050861 (PMC13208141; doi:10.3390/life16050861)
Supplement: Supplementary file 1 [file life-16-00861-s001.zip › Table S2 Nine tandem repeat clusters.xlsx]

## Sheet: Sheet1
Table. S2 Nine tandem repeat clusters
Sequence ID	Gene name	Chromosome number
Tandem duplication genes 1
GH_A05G2780	GhCCR12	A05
GH_A05G2782	GhCCR13	A05
Tandem duplication genes 2
GH_A07G1342	GhCCR18	A07
GH_A07G1343	GhCCR19	A07
Tandem duplication genes 3
GH_A07G1582	GhCCR22	A07
GH_A07G1583	GhCCR23	A07
Tandem duplication genes 4
GH_A11G0757	GhCCR31	A11
GH_A11G0758	GhCCR32	A11
Tandem duplication genes 5
GH_A12G0108	GhCCR35	A12
GH_A12G0109	GhCCR36	A12
Tandem duplication genes 6
GH_D03G0545	GhCCR42	D03
GH_D03G0546	GhCCR43	D03
GH_D03G0547	GhCCR44	D03
GH_D03G0550	GhCCR45	D03
Tandem duplication genes 7
GH_D07G1326	GhCCR58	D07
GH_D07G1327	GhCCR59	D07
Tandem duplication genes 8
GH_D07G1590	GhCCR61	D07
GH_D07G1591	GhCCR62	D07
Tandem duplication genes 9
GH_D11G0790	GhCCR70	D11
GH_D11G0791	GhCCR71	D11
