# Supplementary material for: Genome-Wide Characterization and Expression Profiling of the CCR Gene Family Associated with Stem Strength in Upland Cotton (Gossypium hirsutum L.)
Source: Life (Basel). 2026 May 21;16(5):861. doi: 10.3390/life16050861 (PMC13208141; doi:10.3390/life16050861)
Supplement: Supplementary file 1 [file life-16-00861-s001.zip › Table S3 Sequence and SeqLogo of the Motif1-10.xlsx]

## Sheet: Sheet1
Table S3. Sequence and SeqLogo of the Motif1-10
Motif ID	Amino acid sequence encode	SeqLogo
Motif-1	CVTGASGYIASWLVKFLLQRGYTVKATVR
Motif-2	YMLSKTLAEEAAWKFAKENG
Motif-3	AIMGCQGVFHTASPV
Motif-4	VRDVAYAHIQAFEIPSATGRY
Motif-5	CAKTPSVKRVVLTSS
Motif-6	IDMVTINPGLVIGPLLQPTVN
Motif-7	EGAEERLKLFKANLLEEGSFD
Motif-8	DESCWSDLEFC
Motif-9	ATDPQAEVIDPAIKGTLNVLK
Motif-10	SLGIEFIPLDVSLKETVESLKEKGFVH
