# Supplementary material for: Genome-Wide Characterization and Expression Profiling of the CCR Gene Family Associated with Stem Strength in Upland Cotton (Gossypium hirsutum L.)
Source: Life (Basel). 2026 May 21;16(5):861. doi: 10.3390/life16050861 (PMC13208141; doi:10.3390/life16050861)
Supplement: Supplementary file 1 [file life-16-00861-s001.zip › Table S4 Expression of GhCCR genes.xlsx]

## Sheet: Sheet1
Table S4. Expression of GhCCR genes
ID	Calycle	Leaf	Petal	Pistil	Root	Stamen	Stem	Torus
GhCCR1	3.84	0.49	11.58	12.74	2.75	10.23	12.24	2.53
GhCCR2	19.04	0.21	8.81	2.57	12.65	47.52	2.99	0.54
GhCCR3	207.81	10.73	606.59	47.44	131.47	208.92	4.89	24.45
GhCCR4	0	1.49	0	0	0.8	0	0	0
GhCCR5	3.06	4.14	1.34	5.39	4.27	2.8	3.43	5.09
GhCCR6	1.11	35.5	7.08	33.83	18.07	2	1.79	7.08
GhCCR7	4.26	1.14	1.87	2.59	1.73	10.24	0.26	0.67
GhCCR8	17.23	76.79	17.18	31.18	268.03	31.27	97.5	14.5
GhCCR9	101.58	1068.88	6.32	556.84	138.76	10.32	151.82	954.48
GhCCR10	117.22	324.51	23.23	191.85	86.77	26.93	35.19	284.77
GhCCR11	6.25	6.27	2.85	4.36	8.24	3.25	12.75	8.95
GhCCR12	0	0	0	0	0	0	0	0
GhCCR13	6.89	7.54	4.12	9.07	7.34	5.7	17.67	22.38
GhCCR14	10.27	2.27	1.87	3.36	4.42	0.29	0.88	13.48
GhCCR15	82.36	176.73	30.72	123.69	29.13	6.95	42.12	334.7
GhCCR16	5.02	15.45	1.22	18.61	9.32	1.24	9.97	11.28
GhCCR17	49	82.17	5.5	41.06	22.94	0.62	12.21	259.01
GhCCR18	1.69	0	0	0	0.71	0	0	0
GhCCR19	88.62	70.3	7.89	18.87	34.01	4.38	8.16	83.47
GhCCR20	0	0.8	0	0.32	0.1	0	9.5	2.15
GhCCR21	0.62	48.48	0	7.08	16.49	0.32	0.28	1.91
GhCCR22	0	0.8	0	1.38	0.59	0	0	4.3
GhCCR23	0	0	0	0	0	0	0	0
GhCCR24	3.83	4.05	0.37	3.77	6.28	0.48	2.59	5.83
GhCCR25	109.95	340.85	34.04	154.54	76.67	24.37	44.93	270.6
GhCCR26	35.68	103.46	132.28	130.91	13.08	13.01	12.65	205.45
GhCCR27	17.19	48.05	0	17.3	40.55	2.36	9.06	29.65
GhCCR28	0.85	1.07	0.25	3.52	1.33	0.29	0.82	0.29
GhCCR29	0	0	0	0	0	0	0	0
GhCCR30	0	0.82	4.47	0	0	1.7	0.57	0
GhCCR31	0.4	8.27	0.44	1.41	3.15	0.46	0.57	0.37
GhCCR32	7.35	21.01	1.16	13.85	7.67	1.08	19.93	45.13
GhCCR33	0	0	0	0	0	0	0	0
GhCCR34	0	0.13	0	0	0.29	0	0	0
GhCCR35	0	0	1.31	0	0	0	0	0
GhCCR36	0	0	0	0	0	0	0	0
GhCCR37	0	0	0	0	0	0.17	0	0
GhCCR38	0.1	0	0	0	0.34	0	0	0
GhCCR39	0.08	0	0	0	0	0	0.58	0.29
GhCCR40	2.4	15.75	4.34	8.1	15.34	10.37	11.91	1.77
GhCCR41	8.02	16.89	2.26	23.65	8.3	4.57	10.4	8.29
GhCCR42	0	0	0	0	0	0	0	0
GhCCR43	0	0	0	0.18	0	0	0	0
GhCCR44	0	0	0.53	0.33	0	0	0	0
GhCCR45	9.44	18.78	1.02	12.52	15.19	2.69	12.25	16.14
GhCCR46	169.64	8.1	269.89	14.51	50.46	50.54	4.69	30.69
GhCCR47	21.38	9.35	1.72	3.04	6.67	0.6	1.62	22.46
GhCCR48	1.42	2.88	0	1.1	0.99	0	0.29	0.63
GhCCR49	0.38	0.32	0	0	0.48	6.44	0	0
GhCCR50	17.63	43.76	26.92	71.56	196.63	52.51	73.66	15.16
GhCCR51	108.07	463.64	4.06	357.63	83.21	7.18	91.34	523.12
GhCCR52	50.97	228.65	5.15	134.78	46.56	7.91	39.26	158.76
GhCCR53	10.32	9.08	6.83	5.64	15.5	7.73	29.57	24.03
GhCCR54	0	0	0	0	0	0	0	0
GhCCR55	7.53	17.77	3.55	9.35	2.22	1.79	7.16	19.85
GhCCR56	919.18	351.48	129.13	739.99	189.01	74.26	59.77	1204.05
GhCCR57	35.77	119.66	14.81	47.04	18.85	2.32	16.84	265.69
GhCCR58	0	0	0	0	0	0	0	0
GhCCR59	36.64	24.1	0	2.54	6.04	0	0.94	47.76
GhCCR60	0.1	0	0	0	0	0	1.26	0.45
GhCCR61	0.53	0	0	0	0.37	0	0	0
GhCCR62	0.15	1.71	0	3.34	0	0.16	0	9.23
GhCCR63	3.92	7.81	0.07	5.5	12.23	0.11	5.04	10.42
GhCCR64	95.77	194.83	14.89	114.22	62.76	24.92	85.02	294.58
GhCCR65	0.97	0	1.53	1.37	29.99	0	10.03	0.37
GhCCR66	51.95	99.05	30.02	114.86	18.14	6.42	11.78	134.32
GhCCR67	43.14	55.41	0.61	25.7	60.4	2.8	5.97	46.08
GhCCR68	0.08	0	0	0	0	0	0.58	0
GhCCR69	0.29	1.24	0.73	1	1.36	0.59	0.07	0.61
GhCCR70	0	0.62	0	0.99	0.85	0	0	0
GhCCR71	19.44	27.41	5.72	23.3	23.07	4.95	27.04	42.05
GhCCR72	0	0	0	0	0	0	0	0
GhCCR73	0	0	0	0	0	0	0	0
GhCCR74	0	0	0	0	0	0	0	0
GhCCR75	0	0	3.15	1.47	0	31.72	0	0
GhCCR76	0	0	0	0.93	0	0	0	0

## Sheet: Sheet2
Geneid	Control	Cold treatment	Drought treatment	NaCl treatment
GhCCR1	5.56055	1.76603	1.73653	2.1921
GhCCR2	2.63605	5.6244	5.6053	2.62543
GhCCR3	19.2306	66.126	48.8852	50.0093
GhCCR4	6.0573	1.98887	1.84453	1.89123
GhCCR5	2.8165	0.652367	1.1399	1.72693
GhCCR6	3.12605	0.895733	2.20953	1.5611
GhCCR7	1.02095	0.623967	1.12193	0.890933
GhCCR8	14.607	19.6145	43.9504	48.9163
GhCCR9	711.754	92.846	346.202	279.834
GhCCR10	258.673	50.3851	262.527	257.849
GhCCR11	9.05475	9.1469	5.5805	2.35223
GhCCR12	0.23615	0	0.2764	0
GhCCR13	26.4901	5.4651	8.11503	5.63887
GhCCR14	16.655	5.42383	14.6396	13.0128
GhCCR15	146.526	4.55357	54.9954	70.4036
GhCCR16	13.2066	2.7703	3.9507	2.99827
GhCCR17	148.325	17.4842	107.667	97.3451
GhCCR18	0.03505	0.188667	0.2985	0
GhCCR19	95.7541	50.4737	80.0452	75.1356
GhCCR20	3.63825	0.7626	0.9865	0.460967
GhCCR21	5.8297	2.1697	1.3502	0.6133
GhCCR22	1.37985	0.0952333	1.10577	0.0864
GhCCR23	0	0	0	0
GhCCR24	8.63325	5.62447	4.97503	3.4379
GhCCR25	158.218	18.342	179.048	125.037
GhCCR26	49.7167	14.0238	108.381	108.407
GhCCR27	15.8029	9.87413	20.2376	31.1184
GhCCR28	0.66465	0.471033	0.692067	0.649267
GhCCR29	0.0354	0	0.134233	0.0762
GhCCR30	0	0	0	0
GhCCR31	0.07205	0.471233	0.1485	0.0530667
GhCCR32	30.53	20.0354	14.2314	8.66757
GhCCR33	0	0	0	0
GhCCR34	0.06375	0.0309	0.0537333	0
GhCCR35	0	0.0483333	0	0
GhCCR36	0	0	0	0
GhCCR37	0	0	0	0
GhCCR38	0	0.0218	0.0855	0.0211
GhCCR39	0.75395	0.128667	0.0192	0.0622333
GhCCR40	1.62275	0.278	1.03687	1.05423
GhCCR41	7.2793	4.6457	3.53837	3.90997
GhCCR42	0	0	0	0
GhCCR43	0	0	0	0
GhCCR44	0	0	0	0
GhCCR45	15.7808	7.08497	11.1268	8.00817
GhCCR46	32.002	121.608	53.9015	60.3358
GhCCR47	41.735	13.7652	27.4073	21.941
GhCCR48	0.1515	1.0445	0.8083	0.1166
GhCCR49	0.17175	0.349633	0.1647	0.183767
GhCCR50	10.0635	32.666	31.9409	30.2106
GhCCR51	466.309	66.5154	225.742	193.593
GhCCR52	54.2799	10.4374	120.152	128.806
GhCCR53	19.5329	14.753	10.5769	6.0356
GhCCR54	0	0	0	0
GhCCR55	14.5901	9.04313	6.1519	4.92523
GhCCR56	1159.95	21.679	382.844	437.744
GhCCR57	127.668	10.8304	82.3482	57.4478
GhCCR58	0	0	0	0
GhCCR59	75.7215	32.7477	61.06	46.5496
GhCCR60	1.33465	0.4875	0.849767	1.02453
GhCCR61	0	0	0.0876333	0.299867
GhCCR62	0.5481	1.74603	0.3215	0.6172
GhCCR63	18.4805	5.93993	5.05007	3.8233
GhCCR64	151.715	30.4808	166.679	111.741
GhCCR65	0.4071	0.709267	0.613067	0.549067
GhCCR66	25.4435	11.2237	133.366	96.57
GhCCR67	57.7177	13.4849	32.7829	31.8466
GhCCR68	0.3655	0.1209	0.150067	0.0755667
GhCCR69	0.7808	0.0992333	0.354467	0.326067
GhCCR70	0.2477	0	0.0711	0.2205
GhCCR71	36.5402	23.5306	20.6483	13.159
GhCCR72	0	0.0452333	0.0202333	0
GhCCR73	0.5518	0.533967	2.09257	1.87313
GhCCR74	0	0.0155667	0	0
GhCCR75	0	0	0	0
GhCCR76	0.1242	0.0150333	0	0
