# Supplementary material for: Genome-Wide Characterization and Expression Profiling of the CCR Gene Family Associated with Stem Strength in Upland Cotton (Gossypium hirsutum L.)
Source: Life (Basel). 2026 May 21;16(5):861. doi: 10.3390/life16050861 (PMC13208141; doi:10.3390/life16050861)
Supplement: Supplementary file 1 [file life-16-00861-s001.zip › Table S5 Primers used for RT-qPCR in the article.xlsx]

## Sheet: Sheet1
Table S5: Primers used for RT-qPCR in the article
Primer Name	Sequence	Application
GhCCR3-F	GTCGAAAACGTTGGCGGAAA	RT-qPCR
GhCCR3-R	TGTGATGGTTAGGTCAGGCG	RT-qPCR
GhCCR8-F	GCAGTGTACATGGACCCCAA	RT-qPCR
GhCCR8-R	TGCAAAACTCAAGGTCGCTC	RT-qPCR
GhCCR25-F	CCTGCGCACAAACAGATAGC	RT-qPCR
GhCCR25-R	AACAGCAGGGCCAACAACTA	RT-qPCR
GhCCR27-F	AGCAAGGAGAAGTGGTCTGC	RT-qPCR
GhCCR27-R	GTGAACTTGATCGACGCTGC	RT-qPCR
GhCCR46-F	TGGCAAGCTCAAGGACTGTT	RT-qPCR
GhCCR46-R	GGTTGAAGGGCAGCATGAAC	RT-qPCR
GhCCR50-F	CGGTTGCGATGGAGTTTTCC	RT-qPCR
GhCCR50-R	TGAACACCACACGTCGAACT	RT-qPCR
GhCCR52-F	TAATGGGGTCGTCAGTCACC	RT-qPCR
GhCCR52-R	GGACTCGAAGTCCATAGGCG	RT-qPCR
GhCCR64-F	AGGTTACACAGTTCATGCAGC	RT-qPCR
GhCCR64-R	CAGAGCAGAGCAACCCTTCA	RT-qPCR
